# Supplementary material for: Multi-dimensional regulation of LIN-28 temporal expression dynamics in the C. elegans heterochronic gene cascade
Source: Development. 2026 May 28;153(10):dev205391. doi: 10.1242/dev.205391 (PMC13286352; doi:10.1242/dev.205391)
Supplement: Table S2. lin-28 3' UTRs in Caenorhabditis species have conserved sequence motifs. — List of the top 20 conserved motifs found in the predicted lin-28 3' UTRs of Caenorhabditis species analyzed in this study. [file develop-153-205391-TableS2.xlsx]

## Sheet: lin-28 3'UTR motifs
Logo	Motif consensus	e value	Notes	C. zanzibari motif sequence	C. tribulationis motif sequence	C. sinica motif sequence	C. briggsae motif sequence	C. nigoni motif sequence	C. remanei motif sequence	C. latens motif sequence	C. doughertyi motif sequence	C. brenneri (1) motif sequence	C. brenneri (2) motif sequence	C. tropicalis motif sequence	C. wallacei motif sequence	C. elegans motif sequence	C. inopinata motif sequence	C. kamaaina motif sequence	C. oiwi motif sequence	C. nouraguensis motif sequence	C. becei motif sequence	C. waitukubuli motif sequence	C. panamensis motif sequence	C. macrosperma motif sequence	C. afra motif sequence	C. japonica (1) motif sequence	C. japonica (2) motif sequence	C. niphades motif sequence	C. guadeloupensis motif sequence	C. uteleia motif sequence	C. virilis motif sequence	C. vivipara motif sequence	C. drosophilae motif sequence	C. castelli motif sequence	C. angaria motif sequence	C. quiockensis motif sequence	C. agridulce motif sequence	C. bovis motif sequence	C. plicata motif sequence	C. parvicauda motif sequence	C. monodelphis motif sequence	C. auriculariae motif sequence
#VALUE!	CTCTCAGGGA	7.3e-102	probable lin-4 seed CS	CTCTCAGGGA	CTCTCAGGGA	CTCTCAGGGA	CTCTCAGGGA	CTCTCAGGGA	CTCTCAGGGA	CTCTCAGGGA	CTCTCAGGGA	CTCTCAGGGA	CTCTCAGGGA	CTCTCAGGGA	CTCTCAGGGA	CTCTCAGGGA	CTCTCAGGGA	CTCTCAGGGA	CTCTCAGGGA	CTCTCAGGGA	CTCTCAGGGA	CACTCAGGAA	CTCTCAGGAA	CACTCAGGGA	CACTCAGGGA	CTCTCAGGGA	CTCTCAGGGA	CTCTCAGGGA	ATCTCAGGAA	ATCTCAGGAA	ATCTCAGGGA	AACTCAGGGA	ATCTCAGGGA	AACTCAGGAA	CTCTCAGGAA	CTCTCAGGAA	CCCTCAGGAA	ATCTCAGGAA	AACTCAGGAA	CACTCAGGAA	ATCTCAGGGA	CACTCAGGGA
#VALUE!	ACTCAGGAAA	3e-76	probable lin-4 seed CS	ACTCAGGAAA	ACTCAGGAAA	ACTCAGGAAA	ACTCAGGAAA	ACTCAGGAAA	ACTCAGGAAA	ACTCAGGAAA	TCTCAGGAAA	ACTCAGGAAA	ACTCAGGAAA	ACTCAGGAAA	ACTCAGGAAA	TTTTAGGAAA	ACTCAGGAAA	ACTCAGGAAA	ACTCAGGAAA	TCTCAGGAAC	TCTCAGGAAA	TCTCAGGAAT	TCTCAGGAAT	TCTCAGGAAA	ACTCCGAAAT	ACTTGGGAAT	ACTTGGGAAT	TCTCAGGAAA	TCTCAGGAAA	ACTCAGGAAA	ACTCAGGAAA	ACTCAGGATA	ACTCAGGAAC	ACTCAGGAAC	ACTCAGGAAT	TCTCAGGAAA	ACTCAGGAAT	ACTCAGGAAT	ACTCAGGAAT	ACTCAGGAAT	ACTCAGGAAT	ACTTAGGAAC
#VALUE!	ACGAGCGGCG	2.8e-41		ACGAGCGGCG	ACGAGCGGCG	ACGAGCGGCG	ACGAGCGGCG	ACGAGCGGCG	AAGAGAGGCG	ACGAGAGGCG	ATGAGCGGAG	ACGAGCGGCG	ACGAGCGGCG	ACGAGCGGCG	ACGAGCGGCG	n/a	ACGAGCGGCG	ACGAGCGGCG	ACGAGCGGCG	AAAAGCTGCG	ACAAGCTGCG	n/a	n/a	n/a	ATGTGCGGCG	n/a	n/a	ACGAGCGGAT	AAAAGGGGCG	n/a	n/a	n/a	n/a	ACGTGCTGCA	ACGTGCTGCA	n/a	n/a	n/a	n/a	n/a	n/a	n/a
#VALUE!	GAAAATCTCC	1.8e-30	located in C. elegans positive element #3	GAAAATCTCC	GAAAATCTCC	GAAAATCTCC	GAAAATCTCC	GAAAATCTCC	GAAAATCTCC	GAAAATCTCC	GAAAATCTCC	GAAAATCTCC	GAAAATCTCC	GAAAATCTCC	GAAAATCTCC	GAAAATCTCT	TGAAATCTCC	GAAAATCTCC	GAAAATCTCC	AGAAATCTCC	AGAAATCTCC	AGAAATCTCT	AGAAATCTCC	AGAAATCTCC	GAAAATCTCT	n/a	n/a	GAAAATCTCC	AAAAATCTCA	AGAAATCTCA	n/a	n/a	n/a	n/a	n/a	n/a	GAAAATCGCA	n/a	AAAAATCTCA	GAAAATATCT	n/a	TGAAATCTCA
#VALUE!	CTACCTCCTM	5.6e-30	probable let-7 seed CS	CTACCTCTTC	CTACCTCCTC	CTACCTCCTC	CTACCTCCTC	CTACCTCCTC	CTACCTCCTC	CTACCTCCTC	CTACCTCCTC	CTACCTCCTC	CTACCTCCTC	CTACCTCCTC	CTACCTCCTC	CTACCTCCTC	CTACCTCTCC	CTACCTCCTC	CTACCTCCTC	CTACCACCTA	CTACCACCTA	CTACCTCTAC	CTACCTCTCA	CTACCTCAAA	CTACCTCAAA	CTACCTCCGA	CTACCTCCGA	CTACCACCCA	CTACCTCTGA	CTACCTCACA	CTACCCCCCC	n/a	n/a	CTACCTGCTC	CTACCTGCTC	CTAGGTCCCA	CTAGGTCCCA	n/a	n/a	n/a	CTACCACTCA	n/a
#VALUE!	CTGAAATAAA	1.1e-29	probable poly-A signal	ATGAAATAAA	CTGAAATAAA	CTGAAATAAA	CTGAAATAAA	CTGAAATAAA	CTGAAATAAA	CTGAAATAAA	CTGAAATAAA	CTGAAATAAA	CTGAAATAAA	CAGAAATAAA	CAGAAATAAA	CTGAAATAAA	CAGAAATAAA	TTGAAATAAA	TTGAAATAAA	CTGAAATAAA	CTGAAATAAA	CCGAAATAAA	CTGAAATAAA	CTGAAATAAA	GAGAAATAAA	TTGAAATTAA	TTGAAATTAA	CTGAAATAAA	CCTAAATTAA	TTTAAATAAA	CAGAAATAAA	TTGAAATACA	CTGGAATTAA	ATCAAATAAA	ATCAAATAAA	GTTTAATAAA	CATTAATAAA	CACTAATAAA	TTTGAATAAA	TTTAAATAAA	n/a	GATTAATAAA
#VALUE!	CCCCCRTTTT	4.4e-23		CCCCCGTTTT	CCCCCGTTTT	n/a	ACCCCGTTTT	ACCCCGTTTT	CCCCCATTTT	CCCCCATTTT	ACCCCGTTTT	CCCCCGTTTT	CCCCCGTTTT	CCCCCGTTTT	CCCCCGTTTT	CACCTGTTTT	ACCCCGTTTT	CCCCCGTTTT	CCCCCGTTTT	CGCCCATTTT	CCCCCAGTTT	CCCCCATTTT	CGCCCATTTT	CGCCCGTTGT	CCCCCATTTT	CTCCCATTTT	CTCCCATTTT	CCCCGATTTT	CCCCGATTTT	CACCCGTTTT	CTCCCGTATT	CTCCAGCTTT	n/a	CCCGAATTTT	CCCGAATTTT	n/a	n/a	CCCCCATAAT	n/a	ACCCAATTTT	AGCCTATTTT	ACCCCGCTTT
#VALUE!	TTTGCATGCT	1.6e-14	located in C. elegans positive element #2	TCTGCATGCT	TTTGCATGCT	TTTGCATGCT	TTTGCATGCT	TTTGCATGCT	n/a	TTTGCATGCT	TTTGCATGCT	TTTGCATGCT	TTTGCATGCT	TTTGCATGCT	TTTGCATGCT	TTTGCATGCG	CTTGCATGCT	n/a	n/a	ATCGCATGCT	ATCGCATGCT	n/a	TTTGCATGCT	CTCGCATGCT	n/a	n/a	n/a	TCTGCATGCT	n/a	n/a	n/a	n/a	n/a	n/a	TTCGCATACT	n/a	n/a	n/a	n/a	n/a	n/a	n/a
#VALUE!	TTTTTTTTGT	2.9e-07	located in C. elegans positive element #3	n/a	TTTTTTTTGC	TTTTTTTTGC	TATTTTTTGT	TATTTTTTGT	GTTTTTTTGT	TTTTTTTTGT	TTTTTTTTGT	TTTTTATTGT	TTTTTATTGT	TTTTTATTGT	TTTTTCTTGT	TATTTCTTGC	TTTTTGTTGT	ATTTTGTTGC	ATTTTGTTGC	TTTTTTATGT	TTTTTTATGT	TTTTTTTTGT	TTTTTTTTGT	TTTTTTTTGT	TTTTGATTGA	TTTTTTTTGT	TTTTTTTTGT	TTTTTTTTGT	TTTTTTTTGG	TTTTTTTGGT	TTTTTTTTGC	TATTTTTTGT	TTTTTCATGT	n/a	TTTTTTTTGC	TTTTGATTGC	ATTTTTTTGT	TTTTTCTTGT	TTTTTCATGT	ATTTTTTTGT	TTTTTCTTGT	TTTTTTTTGA
#VALUE!	TTGCGTCGAA	1.1e-05		n/a	TTGTGTCGAA	n/a	TTGCGTCGAA	TTGCGTCGAA	TTGCGTCGAA	TTGCGTCGAA	TTACGTCGAA	TTGCGTCGAT	TTGCGTCGAT	TTGCGTCGAT	TTGCGTCGAT	TTGTCTCGAA	n/a	n/a	n/a	TTGCAACGAA	TTGCAACGAA	n/a	TTTCCTCGAA	TCGCCACGAA	n/a	n/a	n/a	TTGCCTGGAA	TTGCGTCGCA	n/a	n/a	n/a	n/a	n/a	n/a	n/a	n/a	n/a	n/a	n/a	n/a	TTTCCACGAA
#VALUE!	GAAAGCAGTG	0.0015		n/a	n/a	n/a	n/a	n/a	n/a	n/a	GAAAGCAGTG	GAAAGCAGTG	GAAAGCAGTG	GAAAGCAGTG	GGAAGCAGTG	n/a	n/a	n/a	n/a	GAATGCAAGG	GAATGCAGGG	AAAAACAGGG	n/a	GAGAGCAGGG	n/a	n/a	n/a	n/a	n/a	n/a	AAAGGCAGTG	GAAAACAGTT	n/a	n/a	n/a	n/a	n/a	n/a	n/a	AAAAACAGTG	n/a	n/a
#VALUE!	ACTCAGGRAC	0.0038		n/a	n/a	n/a	n/a	n/a	n/a	n/a	n/a	n/a	n/a	n/a	n/a	n/a	n/a	n/a	n/a	n/a	n/a	n/a	n/a	n/a	n/a	n/a	n/a	n/a	TCTCAGGAAG	n/a	ACTCAGGGAC	CCTCAGGGAC	TCTCAGGAAC	ACTCAGGGAC	TCTCAGGAAT	ATTCAGGAAC	ATTCAGGGAC	ACTCAGGGAT	n/a	ACTCAGGAAT	ACTCAGGGAG	ACTCAGGGAC
#VALUE!	GCTGAAATYW	0.015		n/a	n/a	n/a	GCTGAAATCA	GCTGAAATCA	GCTGAAATCA	GCTGAAATCA	GCTGAAATCA	GCTGAAATCA	GCTGAAATCA	GCTGAAAATG	ACTGAAATCA	n/a	n/a	n/a	n/a	n/a	n/a	n/a	n/a	GCTGAAAACG	n/a	GCAGAAAATT	GCAGAAAATT	GCTGAAATTT	GCAGAAATCT	n/a	n/a	n/a	n/a	n/a	n/a	n/a	n/a	n/a	n/a	GCAGAAATTT	n/a	n/a
#VALUE!	TCAAATTTCC	0.036	located in C. elegans positive element #2	TCAAATTTCC	TCAAATTTCC	TCAAATTTCC	TCAAATTTCC	TCAAATTTCC	TCAAATTTCC	TCAAATTTCC	TCAAATTTCC	TCAAATTTCC	TCAAATTTCC	n/a	n/a	TCAAATTTCC	n/a	n/a	n/a	n/a	n/a	n/a	n/a	n/a	n/a	n/a	n/a	n/a	n/a	n/a	n/a	n/a	n/a	n/a	n/a	n/a	n/a	n/a	n/a	n/a	n/a	n/a
#VALUE!	MAYACTACCA	0.12	probable let-7 non-seed CS	n/a	AACACTACCA	AATACTACCA	AACACTACCA	AACACTACCA	n/a	CTTACTACCG	CATACTACCA	TTCACCACCA	TTCACCACCA	CATACTACCA	CATACTACCA	CATACTACCA	n/a	CATACTACAA	CATACTACAA	n/a	n/a	AAAACCACCA	CCCACTACCA	AGCACTACCA	CCCACCACCA	ATCACTACCA	ATCACTACCA	ACCACTACCA	AAAACTACAA	CCCACCACAA	CACTCCACCA	CACACCCCCA	n/a	n/a	n/a	n/a	n/a	n/a	n/a	n/a	n/a	n/a
#VALUE!	AAATTGCA	59	probable lin-4 non-seed CS	AAATTGCA	AAATAGCA	AAATTGCA	AAATTGCA	AAACTGCA	AAATTGCA	AAATTGCA	AAATTGAA	AAATTGCA	AAATTGCA	AAATTGAA	AAATTGCA	AAATTGCA	AAATTGCA	n/a	n/a	n/a	n/a	AAATTGCA	AAATAGCA	n/a	n/a	AAATTGTA	AAATTGTA	AAATCGCA	n/a	n/a	AAATTGCA	n/a	n/a	n/a	n/a	n/a	n/a	n/a	n/a	n/a	n/a	n/a
#VALUE!	CCSARAAAYS	140		n/a	n/a	n/a	n/a	n/a	n/a	n/a	n/a	CCCAGAAATG	CCCAGAAATG	n/a	n/a	n/a	n/a	TCGAAAAACC	TCGAAAAACC	CCCCGAAATC	CCCCGAAATC	CCCAAAAATG	CCCCGAAACC	n/a	n/a	n/a	n/a	CCCAGAACTC	CCGCGAAATG	CCCAAAAACC	CCCAGAAATG	n/a	n/a	n/a	n/a	n/a	n/a	n/a	n/a	CCGAAAAACC	n/a	TCGAGAAACG
#VALUE!	AGGGTGGCCG	970		n/a	n/a	n/a	n/a	n/a	n/a	n/a	n/a	n/a	n/a	n/a	n/a	n/a	n/a	n/a	n/a	n/a	n/a	n/a	n/a	n/a	n/a	AGGGTGGCCG	AGGGTGGCCG	n/a	n/a	n/a	n/a	n/a	n/a	n/a	n/a	n/a	n/a	n/a	n/a	n/a	n/a	n/a
#VALUE!	GCGGAAGA	3600		n/a	n/a	n/a	GCGGAAGA	GCGGAAGA	GCTGAAGA	n/a	n/a	n/a	n/a	n/a	n/a	GCGGGCGA	n/a	n/a	n/a	n/a	n/a	n/a	n/a	n/a	n/a	GCGGAAGA	GCCGAAGA	GGGGACGA	n/a	n/a	GCGGGACA	n/a	n/a	n/a	n/a	n/a	n/a	n/a	n/a	n/a	n/a	GCTGGAGA
#VALUE!	RGMNGGGGGA	2300		n/a	n/a	n/a	n/a	n/a	n/a	n/a	n/a	n/a	n/a	n/a	n/a	n/a	n/a	n/a	n/a	n/a	AGCTGGGGGA	n/a	n/a	GGAAGGGGGA	n/a	n/a	n/a	n/a	n/a	n/a	AGAGGGGGGA	n/a	n/a	n/a	n/a	n/a	n/a	GGCCGGGGCA	n/a	n/a	n/a	n/a
